# Supplementary material for: Olivine-rich achondrites from Vesta and the missing mantle problem
Source: Nat Commun. 2021 Sep 14;12:5443. doi: 10.1038/s41467-021-25808-9 (PMC8440560; doi:10.1038/s41467-021-25808-9)
Supplement: Supplementary file 4 — Dataset 1 [file 41467_2021_25808_MOESM4_ESM.xlsx]

## Sheet: S1 Microprobe Data Summary 
NWA 12217	Olivine (n=83)		Low-Ca Pyroxene (n=12)		High-Ca Pyroxene (n=5)		Chromite (n=24)		Plagioclase (n=4)		K-feldspar (n=8)
	Avg.	Stdev	Avg.	Stdev	Avg.	Stdev	Avg.	Stdev	Avg.	Stdev	Avg.	Stdev
Al2O3	0.034753	0.036328	0.707043	0.3368	0.795623	0.452516	9.58723	5.18943	26.3068	2.29786	16.6609	1.66431
SiO2	40.4562	0.861332	52.7508	1.55718	53.2459	0.622522	0.0441106	0.0580814	58.1578	3.80765	68.8423	2.43828
Cr2O3	0.100682	0.0746587	0.515982	0.244361	1.1688	0.249073	59.9586	3.96397	n.a.		n.a.
TiO2	0.00590431	0.00804335	0.247711	0.136738	0.169491	0.208873	0.263331	0.277243	n.a.		n.a.
Na2O	0.00333314	0.00566716	0.0436441	0.0234212	0.497516	0.139736	0.00516989	0.0132745	6.8546	1.65555	4.06767	1.18286
MgO	50.453	1.94056	22.3071	5.54005	19.201	1.40428	9.50244	2.57505	n.a.		n.a.
MnO	0.245584	0.0584563	0.781328	0.272314	0.143128	0.0466571	0.619283	0.118523	n.a.		n.a.
FeO	8.88505	2.07881	20.1364	7.16827	2.88759	0.958764	18.05	2.96812	n.a.		n.a.
NiO	0.007687	0.0104315	0.00792992	0.00879131	0.0098444	0.0155167	0.0103794	0.0205957	n.a.		n.a.
K2O	0.0189639	0.00689211	0.019841	0.00611106	0.03804	0.0243726	0.0289748	0.00979306	0.326424	0.0867725	9.62086	1.29824
CaO	0.0708055	0.0532878	1.76988	0.780712	18.9595	1.70043	0.0385443	0.0582661	7.8791	2.6497	0.498505	0.105736
Total	100.282		99.2877		97.1165		98.108		99.5247		99.6903
NWA 12319	Olivine (n=102)		Low-Ca Pyroxene (n=20)		High-Ca Pyroxene (n=2)		Chromite (n=10)		Plagioclase (n=4)
	Avg.	Stdev	Avg.	Stdev	Avg.	Stdev	Avg.	Stdev	Avg.	Stdev
Al2O3	0.0306083	0.0344033	0.855149	0.286878	1.2856	0.690702	10.8786	9.17896	31.76	1.08459
SiO2	40.564	0.898346	54.8873	2.16146	50.2106	1.38508	0.175984	0.182137	49.9925	1.53448
Cr2O3	0.0518386	0.0307729	0.608891	0.2315	0.613253	0.725133	56.9259	10.1642	0.009	0.0108934
TiO2	0.0166125	0.0232573	0.167529	0.148588	0.731625	0.584954	0.513002	0.633983	0.02	0.024
Na2O	0.00864221	0.0113156	0.0361964	0.0628874	0.158219	0.107171	0.015825	0.0142562	3.215	0.484458
MgO	45.6509	3.32057	24.1864	5.0039	8.27104	8.89393	7.0755	3.4815	0.03925	0.0415321
MnO	0.336009	0.0826893	0.577084	0.197303	0.55269	0.241393	0.694168	0.179917	0.02575	0.0259663
FeO	13.2314	3.48643	16.322	6.26889	17.9291	14.1974	22.4585	4.52541	0.407	0.0831264
NiO	0.00762326	0.010933	0.0108126	0.0105212	n.a.		n.a.		n.a.
K2O	0.0121318	0.0101593	0.0158658	0.00875493	0.011168	0.0157939	0.0229732	0.0110592	0.1005	0.0602799
CaO	0.0602367	0.0423653	2.39629	4.40942	19.3065	1.73029	0.0247376	0.0158322	14.5075	0.951994
Total	99.9699		100.063		99.0697		98.7852		100.076
NWA 12562	Olivine (n=84)		Low-Ca Pyroxene (n=38)		High-Ca Pyroxene (n=3)		Chromite (n=6)		Plagioclase (n=12)
	Avg.	Stdev	Avg.	Stdev	Avg.	Stdev	Avg.	Stdev	Avg.	Stdev
Al2O3	0.0174887	0.0122491	0.973394	0.382838	1.17096	0.410518	7.22726	4.83346	32.3884	1.48977
SiO2	39.8162	0.850774	53.8116	1.89577	49.3789	0.382668	0.0510127	0.0316061	48.7608	2.19173
Cr2O3	0.0467128	0.0407919	0.649786	0.206762	0.47448	0.0591466	58.3953	5.94863	0.00663175	0.00915529
TiO2	0.0106776	0.010801	0.142684	0.0753198	0.505105	0.318376	0.735214	0.397918	0.0248964	0.0163707
Na2O	0.00175267	0.00365951	0.0289465	0.0163078	0.10441	0.0759019	0.00608417	0.00528996	2.74865	0.962158
MgO	45.6726	3.99499	24.8353	5.98573	8.97955	0.264779	4.97289	1.06334	0.0898458	0.0985376
MnO	0.344306	0.100954	0.577264	0.215505	0.84547	0.178801	0.708254	0.0535489	0.0114932	0.012158
FeO	14.1851	4.49845	16.5244	6.66517	25.6513	6.05271	25.7309	2.05508	0.412189	0.20786
NiO	0.0115413	0.0125748	0.00710376	0.0112843	0.001921	0.00332727	0.0028115	0.00586616	0.0123759	0.0143218
K2O	0.0181004	0.00551515	0.0186534	0.0038318	0.01985	0.00562397	0.0202023	0.00379706	0.0577834	0.043325
CaO	0.062094	0.0333704	2.20902	1.58003	12.1219	4.05615	0.0257132	0.0170911	15.6478	1.63717
Total	100.187		99.7796		99.2538		97.8757		100.161

## Sheet: S2 Major & Trace Elements
(wt%)	NWA 12217	NWA 12319	NWA 12562
SiO2	41.8221	39.968	41.2865
TiO2	0.00560604	0.0277415	0.0417094
Al2O3	0.105134	0.714668	0.986237
Fe2O3total	8.98867	14.6188	15.8785
MgO	47.9374	42.7716	39.9797
CaO	0.518081	1.36349	0.787622
Na2O	0.0177723	0.0423251	0.0930905
K2O	0.0477589	0.0167723	0.0824181
Cr2O3	0.32551	0.580694	0.533218
MnO	0.212867	0.418477	0.314045
P2O5	0.0191224	0.0580783	0.0169248
Mg#	0.821369	0.716118	0.684628
Fe/Mn	38.1358	31.5489	45.6629
(ppm)
Li	0.723459	1.75368	1.46304
Sc	0.301182	4.16792	1.80822
V	43.4923	53.8551	52.9188
Cr	2198.88	3663.76	3388.85
Co	17.2462	16.5401	28.5674
Ni	51.4058	55.4642	263.549
Cu	0.165785	2.05757	20.4053
Zn	4.3712	5.10691	2.18945
Ga	0.103297	0.190641	0.355255
Ge	0.606979	0.890651	0.955963
Rb	0.171625	0.104086	1.21557
Sr	7.53182	18.4632	11.3294
Y	0.215059	0.693248	0.866365
Zr	7.76922	2.42703	14.2017
Nb	0.0277081	0.107216	0.426806
Cs	0.00507189	0.00232738	0.0192142
Ba	20.4273	9.31973	14.7766
La	0.0703245	0.118697	0.391321
Ce	0.123931	0.295885	0.775874
Pr	0.0171742	0.0468081	0.100102
Nd	0.0770924	0.232955	0.416833
Sm	0.0125912	0.0866769	0.0969086
Eu	0.00701964	0.0213669	0.0420744
Gd	0.0198528	0.108853	0.127123
Tb	0.00344918	0.017611	0.0200957
Dy	0.0312825	0.13256	0.143256
Ho	0.00691303	0.0284136	0.0330836
Er	0.0223347	0.0792882	0.0978257
Tm	0.00321782	0.0128839	0.01693
Yb	0.0247289	0.0864864	0.115763
Lu	0.00350979	0.015584	0.0184809
Hf	0.217638	0.0863819	0.487103
Ta	0.0019777	0.0114637	0.0321746
W	0.0357291	0.0106713	0.0315114
Pb	0.0606011	0.0680385	0.227573
Th	0.0336644	0.0220455	0.0705795
U	0.0769379	0.087881	0.0522323

## Sheet: S3 HSE & Re-Os
Sample ID	Type	Re (ppb)	Pd (ppb)	Pt (ppb)	Ru (ppb)	Ir (ppb)	Os (ppb)	187Re/188Os	2SE	187Os/188Os	2SE	Re Blk	Pd Blk	Pt Blk	Ru Blk	Ir Blk	Os Blk
NWA 12217	Dunite	0.00973309	0.248297	0.344404	0.347165	0.153081	0.225633	0.208121	0.00312181	0.13579	0.00273352	0.473132	0.706952	0.379954	0.554273	0.00464471	0.100496
NWA 12217	Dunite	0.0367097	0.19136	0.468551	0.281921	0.392265	0.447932	0.394909	0.00592364	0.126272	0.00041	0.568658	0.297398	0.277102	0.517856	0.00203305	0.296604
NWA 12562	Lherzolite	1.44943	12.9804	1.77741	1.46228	0.66095	0.487585	14.3383	0.215074	0.133718	0.00127333	0.0716726	0.0173775	0.0907197	0.163924	0.00128731	0.0129826
NWA 12562	Lherzolite	0.111654	52.8136	0.601338	0.887874	0.35117	0.359961	1.49769	0.0224654	0.141706	0.000324192	0.403836	0.00428076	0.222477	0.226195	0.00218896	0.094798
NWA 12319	Lherzolite	0.0844455	1.7038	0.68303	0.675616	0.399357	0.634404	0.641778	0.00962667	0.130602	0.000421962	0.259284	0.0395216	0.0740288	0.10887	0.000682558	0.041061
Sample ID	187Re/188Os	2SE	187Os/188Os	2SE	Re Blk	Pd Blk	Pt Blk	Ru Blk	Ir Blk	Os Blk
NWA 12217	0.208121	0.00312181	0.13579	0.00273352	0.473132	0.706952	0.379954	0.554273	0.00464471	0.100496
NWA 12217	0.394909	0.00592364	0.126272	0.00041	0.568658	0.297398	0.277102	0.517856	0.00203305	0.296604
NWA 12562	14.3383	0.215074	0.133718	0.00127333	0.0716726	0.0173775	0.0907197	0.163924	0.00128731	0.0129826
NWA 12562	1.49769	0.0224654	0.141706	0.000324192	0.403836	0.00428076	0.222477	0.226195	0.00218896	0.094798
NWA 12319	0.641778	0.00962667	0.130602	0.000421962	0.259284	0.0395216	0.0740288	0.10887	0.000682558	0.041061

## Sheet: S4 Microprobe Analyses
NWA 12217	Al2O3	SiO2	Cr2O3	TiO2	Na2O	MgO	MnO	FeO	NiO	K2O	CaO	TOTAL		NWA 12319	Al2O3	SiO2	TiO2	Cr2O3	Na2O	MgO	MnO	FeO	NiO	K2O	CaO	CoO	TOTAL		NWA 12562	Al2O3	SiO2	TiO2	Cr2O3	Na2O	MgO	MnO	FeO	NiO	K2O	CaO	TOTAL
Olivine	0.014095	39.9414	0.048788	0.010052	0	47.1352	0.398952	13.916	0	0.012348	0.076797	101.554		Olivine	0.028266	38.949	0.025239	0.031153	0.007982	42.9407	0.439507	17.1125	0	0.016025	0.074387	0.025598	99.6504		Olivine	0.028734	39.6508	0.009634	0.036909	0	45.953	0.351623	14.1574	0.015736	0.014847	0.049083	100.268
Olivine	0.038092	40.7216	0.062983	0.018652	0.013978	49.1342	0.295001	10.9092	0.030833	0.028742	0.098433	101.352		Olivine	0.014322	39.4521	0.009448	0.028791	0.001256	44.5014	0.346605	14.6644	0	0.024393	0.080858	0.030335	99.1539		Olivine	0.020755	38.9671	0.018357	0.019853	0	40.8314	0.468516	20.0295	0	0.014251	0.105389	100.475
Olivine	0.102008	41.1759	0.087605	0	0	51.2178	0.236893	9.16789	0.006686	0.022453	0.071784	102.089		Olivine	0.022028	40.235	0	0.033244	0	45.8904	0.357537	13.3426	0.014865	0.032152	0.063735	0.033497	100.025		Olivine	0.024218	41.103	0.019383	0.037486	0.007004	49.5087	0.21402	9.94047	0.025412	0.018014	0.041426	100.939
Olivine	0.013947	40.3972	0.075564	0.017308	0.003091	49.8956	0.298897	10.4463	0.022564	0.020294	0.069111	101.26		Olivine	0.020633	40.4014	0.010619	0.029069	0	46.4573	0.308906	12.5298	0.008698	0.022221	0.054538	0.008772	99.852		Olivine	0.010446	39.4059	0.011899	0.014543	0	40.719	0.485499	20.3188	0.029803	0.018682	0.080728	101.095
Olivine	0.042572	40.7147	0.091522	0.017552	0.012606	49.0184	0.315166	10.783	0.021319	0.028129	0.099765	101.145		Olivine	0.020699	40.8162	0.011093	0.038194	0.006828	45.6156	0.334092	13.4705	0	0.019481	0.066383	0.006186	100.405		Olivine	0.021974	41.2825	0	0.117029	0	50.2595	0.214618	9.11132	0.029469	0.019222	0.058808	101.114
Olivine	0.027929	41.1883	0.091798	0	0.004399	50.9208	0.266603	9.51257	0.01236	0.011827	0.080961	102.118		Olivine	0.008369	39.7057	0.021383	0.019367	0	41.6264	0.402251	17.4957	0	0.02906	0.072713	0.001538	99.3825		Olivine	0.005428	39.0483	0.011236	0.037583	0	41.6056	0.477804	19.1494	0.0223	0.029715	0.102843	100.49
Olivine	0.01917	41.8348	0.072031	0	0	53.2287	0.200822	7.0423	0	0.017963	0.041795	102.458		Olivine	0.011271	39.7853	0	0.035019	0.012105	41.6787	0.418939	17.6516	0.0402	0.026359	0.099383	0	99.7588		Olivine	0.066442	40.6581	0.003701	0.048607	0.003219	48.9847	0.259259	10.4944	0	0.015152	0.061483	100.595
Olivine	0.025728	41.3767	0.09476	0	0.003921	52.2371	0.195461	7.09631	0	0.020985	0.076275	101.127		Olivine	0.029366	42.0717	0.008101	0.071035	0	49.6913	0.208354	8.38727	0.015752	0.024434	0.027062	0.011427	100.546		Olivine	0.013993	40.146	0.013121	0.035352	0	45.0161	0.37272	15.1863	0.020361	0.018349	0.076863	100.899
Olivine	0.027334	41.3563	0.112003	0.001657	0	52.7939	0.199644	7.10611	0	0.024943	0.054526	101.677		Olivine	0.014095	41.6353	0	0.036158	0.012952	47.1298	0.283384	11.0401	0	0.022537	0.050716	0.014502	100.24		Olivine	0.020482	41.3691	0.002694	0.046278	0	49.1566	0.251962	9.30421	0.013773	0.022054	0.0484	100.236
Olivine	0.024486	41.8518	0.096127	0	0.007256	53.1788	0.176877	6.8603	0	0.01704	0.051094	102.264		Olivine	0.004895	41.8559	0.01447	0.047552	0	47.2075	0.292302	10.9877	0	0.016626	0.064454	0.002073	100.493		Olivine	0.014007	40.0338	0.000107	0.030867	0	45.8015	0.339341	14.3431	0.013713	0.017186	0.076809	100.67
Olivine	0.028393	40.2932	0.085567	0	0	51.8806	0.187765	7.0824	0.023911	0.024497	0.027235	99.6456		Olivine	0.043814	39.6939	0.017889	0.035565	0.009108	39.2377	0.490504	20.3234	0	0.017524	0.184702	0.046056	100.1		Olivine	0.000603	40.0152	0	0.027812	0	44.9559	0.364593	14.2879	0	0.017655	0.055983	99.7256
Olivine	0.013474	40.83	0.085739	0	0	51.941	0.220961	7.69923	0	0.004176	0.055013	100.862		Olivine	0.027834	42.4148	0	0.047412	0	49.8147	0.194088	8.38251	0	0.021736	0.022779	0	100.926		Olivine	0.020659	39.6566	0.013749	0.037137	0.001483	43.8059	0.382803	15.5358	0	0.023265	0.030135	99.5075
Olivine	0	40.5918	0.091476	0	0	52.3576	0.196106	7.13212	0.006756	0.043617	0.040852	100.46		Olivine	0.027538	42.101	0	0.060766	0.002955	49.7499	0.224557	8.37985	0	0.012357	0.012555	0.014573	100.586		Olivine	0.025204	40.423	0.004675	0.079377	0	48.9075	0.24365	9.16955	0	0.013993	0.051948	98.9189
Olivine	0.003554	40.2318	0.090023	0	0	52.4141	0.204457	7.03758	0	0.020911	0.039671	100.042		Olivine	0.023361	42.4279	0	0.072629	0	49.7256	0.249522	8.37776	0	0.01785	0.029903	0.02863	100.953		Olivine	0.008619	37.6883	0.010088	0.016338	0.002537	36.4186	0.581541	24.5699	0	0.008574	0.05708	99.3616
Olivine	0	40.0735	0.03172	0	0	49.6443	0.275746	9.68061	0	0.035122	0.044813	99.7858		Olivine	0.007323	40.4564	0.023451	0.027356	0	43.5088	0.390192	15.2692	0	0.022676	0.050542	0.008258	99.7641		Olivine	0.025357	40.3271	0	0.052771	0	47.954	0.290407	12.06	0.019992	0.010385	0.057435	100.797
Olivine	0.010998	40.7076	0.082337	0	0	52.331	0.200615	6.89835	0	0.031675	0.050936	100.314		Olivine	0.000538	40.2146	0.007926	0.043725	0.012916	42.2842	0.381226	17.009	0	0.012214	0.051419	0.044278	100.062		Olivine	0.009786	39.8417	0.004102	0.01853	0	42.7448	0.364423	16.6728	0.01465	0.011493	0.038208	99.7205
Olivine	0.042155	39.8362	0.058739	0	0	49.3044	0.284374	10.2525	0.015032	0.030328	0.100136	99.9239		Olivine	0.02646	40.4728	0.0266	0.038178	0.009908	42.2923	0.388254	17.0703	0.022148	0.026016	0.072133	0.016995	100.462		Olivine	0.028682	39.7016	0.000416	0.055251	0	44.9756	0.32715	14.3189	0	0.008233	0.081592	99.4974
Olivine	0.004282	38.9026	0.088681	0	0	52.5633	0.177757	7.06423	0.005717	0.016127	0.044986	98.8677		Olivine	0.005531	39.6056	0.031514	0.147187	0.015069	39.5552	0.528893	19.7765	0	0.025228	0.032297	0.023595	99.7467		Olivine	0.000986	40.1905	0.0182	0.007943	0.009939	44.5443	0.355516	15.5986	0.026633	0.025836	0.051072	100.83
Olivine	0.000712	39.2282	0.093465	0	0	52.2015	0.213855	7.09609	0	0.003581	0.068657	98.9584		Olivine	0.029088	41.3225	0.002689	0.020497	0.004484	46.8203	0.254691	11.5571	0	0.018703	0.051841	0	100.082		Olivine	0.009599	40.6381	0	0.034432	0	42.7975	0.393944	16.6963	0.01173	0.016885	0.075523	100.674
Olivine	0.016701	38.967	0.070113	0	0	49.7197	0.257383	9.82811	0	0.027964	0.054808	98.9779		Olivine	0.028853	40.6373	0.013684	0.065043	0.023527	43.4436	0.37278	15.36	0	0.011567	0.032482	0.009808	99.9987		Olivine	0.016232	39.627	0.026348	0.019274	0	44.5498	0.372922	15.3174	0	0.018322	0.067256	100.015
Olivine	0.000711	39.4149	0.087159	0	0	50.4431	0.249167	9.62861	0.008299	0.011904	0.045988	99.8899		Olivine	0.032398	42.0255	0.006544	0.060286	0	49.6778	0.21467	8.28473	0.039762	0.023153	0.044414	0	100.409		Olivine	0.031559	40.919	0.010377	0.056593	0	49.5592	0.257019	9.69306	0	0.008049	0.048634	100.583
Olivine	0.013511	39.0272	0.063475	0	0	50.1692	0.266913	9.48502	0	0.023811	0.060734	99.1299		Olivine	0.005597	40.8831	2.1e-05	0.013688	0	43.9233	0.383829	14.9166	0.0043	0.014522	0.031089	0	100.176		Olivine	0	40.6053	0.007484	0.007367	0	45.2707	0.360229	14.7346	0.013812	0.015286	0.031053	101.046
Olivine	0.005336	39.9037	0.096276	0	0	52.4946	0.214989	7.0585	0.008835	0.025091	0.032561	99.8681		Olivine	0	39.5033	0.017149	0.041135	0.003363	38.4264	0.507192	21.0217	0.002508	0.016642	0.095966	0.035339	99.6707		Olivine	0.030564	38.9185	0.019944	0.037798	0	39.4841	0.420047	21.3271	0.032524	0.018394	0.094793	100.384
Olivine	0.006434	38.4422	0.11382	0	0	52.8135	0.196111	6.90736	0	0.015529	0.056829	98.584		Olivine	0.000911	40.0283	0.018115	0.032204	0.006412	39.3509	0.505035	19.4745	0.00868	0.023668	0.116646	0.027205	99.5926		Olivine	0.027802	38.4692	0.020651	0.000182	0	37.7976	0.523035	22.6139	0	0.011622	0.047453	99.5114
Olivine	0.025014	38.3391	0.114323	0	0	52.4566	0.193303	6.96457	0.013516	0.035841	0.013615	98.1559		Olivine	0.034451	41.722	0	0.077428	0.003254	46.9144	0.289267	11.201	0.005985	0.025562	0.067106	0.003116	100.344		Olivine	0.013038	39.8633	0	0.089202	0	51.2194	0.224555	9.14307	0.002415	0.021057	0.036477	100.613
Olivine	0.005349	38.6282	0.095093	0	0	51.8325	0.189953	7.0955	0	0.008956	0.069832	97.9254		Olivine	0.034923	41.8944	0.005543	0.061105	0.001778	49.7143	0.224663	8.39084	0	0.019493	0.007199	0.030775	100.385		Olivine	0.021693	40.4869	0	0.133599	0.003547	50.7569	0.226696	8.72854	0.012648	0.006152	0.015027	100.392
Olivine	0.040221	38.1869	0.080257	0	0	49.4549	0.256766	9.8679	0.009848	0.030335	0.064216	98.0195		Olivine	0.008785	40.4095	0.014897	0.051384	0	43.4286	0.374543	15.214	0.02157	0.021337	0.059763	0.007233	99.6116		Olivine	0.057275	40.0431	0.011503	0.298035	0	49.7833	0.229538	9.16042	0.004426	0.018198	0.273255	99.879
Olivine	0.035625	38.8096	0.058593	0	0	51.6519	0.209387	7.13912	0	0.01433	0.080485	97.999		Olivine	0.025188	40.8714	0.001563	0.029499	0.007632	43.3861	0.371579	15.3038	0.013709	0.018159	0.043538	0.018081	100.09		Olivine	0.005495	40.4556	0	0.148066	0	48.9114	0.270939	11.2406	0	0.018863	0.08311	101.134
Olivine	0.033547	38.7061	0.097809	0	0	52.3096	0.210469	7.2444	0	0.026274	0.040233	98.6764		Olivine	0.015752	40.3052	0	0.038357	0.009557	41.1397	0.410489	17.6058	0.00126	0.02014	0.06812	0.061303	99.6757		Olivine	0.018164	39.6825	0.003952	0.150739	0	48.7716	0.27455	11.0757	0.021401	0.019804	0.091872	100.11
Olivine	0.013922	38.4496	0.090754	0	0	52.0095	0.19711	7.34775	0	0.019104	0.057381	98.1851		Olivine	0.024056	40.362	0.005487	0.029128	0.00524	40.6322	0.435446	18.1904	0.012015	0.02396	0.060567	0.049913	99.8304		Olivine	0.026149	38.8552	0.027557	0.032475	0	37.3032	0.542491	24.0018	0	0.030809	0.127894	100.948
Olivine	0.062399	40.248	0.113985	0.001921	0.005251	50.4952	0.198086	7.35224	0	0.020676	0.072031	98.5697		Olivine	0.000323	41.1776	0.011833	0.025669	0.003555	44.373	0.321467	13.7424	0.020121	0.013205	0.057966	0.042485	99.7896		Olivine	0.000656	40.427	0	0.039161	0.009829	45.0276	0.331958	14.5269	0.020604	0.018552	0.055785	100.458
Olivine	0.035973	40.4414	0.092889	0.014933	0.016598	48.7773	0.270738	10.2859	0.000861	0.016465	0.116944	100.07		Olivine	0	40.4223	0.030323	0.098163	0	41.6335	0.44158	16.7985	0.010031	0.022434	0.043772	0.052617	99.5532		Olivine	0.020068	41.1897	0.010097	0.0445	0.018561	49.9751	0.195278	9.8343	0.016265	0.012275	0.053186	101.369
Olivine	0.030771	41.1698	0.123139	0	0	51.8424	0.202244	7.21871	0	0.011033	0.068069	100.666		Olivine	0.010341	40.0126	0.024914	0.032438	0.011514	38.8516	0.496017	19.3807	0.029833	0.02549	0.123485	0.004623	99.0035		Olivine	0.029976	40.7576	0.020896	0.027272	0.004969	44.1114	0.361065	15.2941	0.011342	0.018279	0.077384	100.714
Olivine	0.024222	40.9082	0.117752	0.011521	0	52.3295	0.175623	7.26798	0	0.029183	0.065982	100.93		Olivine	0.014945	42.3352	0.00203	0.131177	0	47.8231	0.24828	9.89154	0	0.021755	0.043901	0.01615	100.528		Olivine	0.028032	39.4555	0.035562	0.045035	0	39.911	0.494583	20.1812	0.024617	0.012822	0.105849	100.294
Olivine	0.048206	40.8713	0.230037	0.008115	0.005524	49.9406	0.248848	8.87274	0.000345	0.013753	0.069851	100.309		Olivine	0.012889	42.5718	0	0.05965	0	48.3201	0.218379	9.12444	0.01097	0.011692	0.064509	0.008865	100.403		Olivine	0.00816	39.9997	0.013762	0.034754	0.006797	43.4875	0.347465	15.5131	0.020097	0.019723	0.056304	99.5074
Olivine	0.053228	41.0619	0.115961	0	0.007479	51.5556	0.174494	7.16619	0.029714	0.012409	0.073083	100.25		Olivine	0.005791	40.109	0.034235	0.024831	0	38.9547	0.46366	19.5801	0.004003	0.022121	0.072829	0.007709	99.2789		Olivine	0.01831	40.1174	0.016036	0.042498	0.002574	48.0433	0.273871	9.91341	0.050783	0.02871	0.081105	98.588
Olivine	0.028349	40.354	0.089908	0	0	49.2843	0.283768	10.1078	0	0.020825	0.074226	100.243		Olivine	0.020263	40.7455	0.005669	0.021677	0.001482	43.7228	0.402766	15.1289	0	0.019759	0.045232	0.028946	100.143		Olivine	0.015974	39.1375	0.041748	0.051537	0.008283	39.9982	0.500194	20.0389	0.003259	0.017906	0.09282	99.9063
Olivine	0.02143	40.3929	0.09262	0.023067	0.002888	49.5429	0.294388	10.1263	0	0.021737	0.057185	100.575		Olivine	0.011163	40.7176	0	0.028809	0	43.7259	0.371045	14.8665	0.034467	0.025237	0.041622	0.030528	99.8529		Olivine	0.023125	40.2587	0.025065	0.020749	0	42.4392	0.412217	18.4222	0.020526	0.012136	0.02471	101.659
Olivine	0.027629	41.1546	0.107526	0.015319	0	51.7348	0.213749	7.2741	0	0.013335	0.080876	100.622		Olivine	0.028505	42.1933	0.011153	0.051425	0.000398	48.9341	0.261994	8.88812	0.010111	0.019043	0.062099	0	100.46		Olivine	0.003206	38.9674	0	0.017885	0	43.5738	0.416662	17.6778	0	0.024779	0.045039	100.727
Olivine	0.049421	40.2081	0.030882	0.006959	0.020247	46.7178	0.345862	13.0965	0.006534	0.023486	0.090178	100.596		Olivine	0.030994	40.2954	0.027125	0.153819	0.017474	40.895	0.397701	18.0619	0	0.0163	0.103883	0.042786	100.042		Olivine	0.020586	39.9306	0	0.05902	0.001278	49.9697	0.240031	9.57023	0	0.006879	0.043791	99.8421
Olivine	0.196477	41.538	0.087219	0.009475	0.012432	50.9927	0.235572	7.90757	0.000288	0.009643	0.068628	101.058		Olivine	0.029674	40.9377	0.029785	0.078037	0	43.1689	0.372752	14.9785	0	0.021835	0.061685	0	99.6788		Olivine	0.018416	39.9358	0.009263	0.053716	0	50.3104	0.189879	9.60547	0	0.014252	0.021084	100.158
Olivine	0.089904	40.4983	0.644751	0.042026	0.02271	48.4029	0.274466	10.2932	0.006029	0.016447	0.508612	100.799		Olivine	0.011513	40.6746	0.019812	0.035583	0	41.522	0.420073	17.047	0.028167	0.015875	0.051106	0.038716	99.8645		Olivine	0	39.8691	0.007854	0.010358	0.002943	44.9254	0.351787	15.7702	0.001578	0.023392	0.033844	100.996
Olivine	0.029153	40.9812	0.110616	0.003599	0.000377	51.3209	0.210615	7.89782	0.022691	0.021134	0.078668	100.677		Olivine	0.012379	42.0137	0.011605	0.026861	0.006305	47.273	0.286065	11.0112	0	0.022437	0.024854	0.025001	100.713		Olivine	0.025718	39.8162	0	0.055929	0	43.0818	0.391565	16.7533	0.034418	0.015332	0.087104	100.261
Olivine	0.041374	41.2979	0.118907	0	0	52.2166	0.179337	7.08192	0	0.024592	0.068451	101.029		Olivine	0.052952	41.4388	0.015131	0.070929	0.011419	44.5687	0.315631	12.7789	0.008928	0.015518	0.093202	0.034275	99.4044		Olivine	0.01128	38.9342	0.012306	0.03082	0	41.6881	0.457253	19.3368	0	0.022315	0.066248	100.559
Olivine	0.016321	41.2414	0.115722	0.010922	0	52.3199	0.205527	6.94358	0.015779	0.020916	0.051145	100.941		Olivine	0.009716	40.3212	0.031551	0.023861	0.007767	39.1487	0.460123	19.6965	0	0.02734	0.070542	0.012346	99.8096		Olivine	0.045578	41.3681	0.00207	0.065364	0	51.0315	0.223113	8.60899	0.000765	0.018723	0.037652	101.402
Olivine	0.018369	41.1536	0.101421	0	0.00597	52.2731	0.233243	7.02535	0	0.021378	0.055995	100.889		Olivine	0.007327	41.2609	0.018093	0.020366	0.005264	43.6831	0.356028	14.2575	0.019332	0.018909	0.017957	0.024364	99.6892		Olivine	0.005309	38.4244	0.041737	0.006675	0.003151	38.8003	0.531662	22.6543	0	0.020787	0.070068	100.558
Olivine	0.02995	40.4656	0.072191	0.009112	0.007318	49.6749	0.311819	10.0824	0.023791	0.016942	0.059598	100.754		Olivine	0	41.3008	0.004781	0.014763	0.007552	44.0583	0.37202	13.9389	0	0.019603	0.053845	0	99.7706		Olivine	0.015915	41.2125	0.002369	0.065255	0	50.0206	0.236902	9.35279	0	0.013795	0.041168	100.961
Olivine	0.024616	41.2529	0.100957	0.004473	0	52.3068	0.188991	7.19469	0.016651	0.018393	0.063176	101.172		Olivine	0.01195	42.341	0.000829	0.039446	0	48.8638	0.241278	8.53071	0.013186	0.019986	0.031316	0.004702	100.098		Olivine	0.026681	39.9915	0.013679	0.068388	0.015059	44.2985	0.412592	16.1763	0.029113	0.01147	0.082383	101.126
Olivine	0.021366	40.4134	0.163155	0.014474	0	49.1523	0.279637	10.495	0.01545	0.010294	0.076567	100.642		Olivine	0.135399	39.7499	0.014776	0.047973	0.018293	37.7392	0.473211	19.6678	0	0.018753	0.161253	0.055056	98.0816		Olivine	0.038859	39.8248	0	0.067769	0.008948	50.9295	0.249014	9.32425	0.037142	0.017993	0.074299	100.573
Olivine	0.087432	41.0773	0.397442	0	0.02699	51.6594	0.180138	7.15907	0.027486	0.019998	0.125169	100.76		Olivine	0.01047	40.7002	0.017945	0.04617	0.009021	42.6197	0.4191	16.27	0	0.027969	0.092687	0.014494	100.228		Olivine	0.038798	40.9034	0.019964	0.049246	0	50.95	0.246421	9.26225	0.01144	0.014813	0.073005	101.569
Olivine	0.076398	41.0089	0.088879	0.010253	0.003172	52.1091	0.1886	7.05086	0.016648	0.018622	0.053159	100.625		Olivine	0.018361	42.1445	0	0.064401	0.009135	48.8434	0.20026	8.52509	0	0.01564	0.012684	0	99.8335		Olivine	0.004671	39.532	0	0.031079	0	45.5715	0.370679	14.2902	0.004567	0.00868	0.062526	99.8759
Olivine	0.075308	40.504	0.08455	0.004309	0	49.8853	0.249929	8.89713	0.007244	0.016733	0.054593	99.7791		Olivine	0.026341	42.1209	0.00263	0.058317	0	49.2795	0.229611	8.59469	0.006539	0.014709	0.051157	0.012547	100.397		Olivine	0.004869	39.2532	0.041902	0.043545	0	38.2206	0.529632	23.3597	0	0.018424	0.13006	101.602
Olivine	0.038089	40.6648	0.109242	0	0	49.2145	0.286686	10.1375	0.02401	0.020365	0.113743	100.609		Olivine	0.007924	41.8743	0.018833	0.044032	0	49.3866	0.232668	8.59465	0.004516	0.008738	0.023281	0.016737	100.212		Olivine	0.017428	38.4647	0	0.023135	0	40.3362	0.480542	20.698	0.015375	0.018977	0.047623	100.102
Olivine	0.040558	41.2989	0.102823	0.012157	0.005986	52.0433	0.184838	7.33071	0.002994	0.015397	0.042222	101.08		Olivine	0.007483	41.8798	0	0.071983	0	49.3158	0.218923	8.55274	0	0.019305	0.062988	0.021435	100.15		Olivine	0.01044	39.1084	0.007584	0.024745	0	44.9511	0.442672	15.9635	0	0.007504	0.091843	100.608
Olivine	0.021333	41.2759	0.071741	0.001462	0.001678	52.1866	0.214435	7.01218	0.003283	0.015173	0.045537	100.849		Olivine	0.031	40.09	0.068	0.13	0	53.27	0.235	8.78		0	0.019		102.623		Olivine	0.022253	40.8456	0.020795	0.092212	0	50.0325	0.230265	9.25052	0	0.018578	0.003431	100.516
Olivine	0.014039	41.084	0.108816	0.002638	0	51.531	0.155414	7.0309	0	0.009428	0.039667	99.9759		Olivine	0.146	39.41	0.059	0.046	0.011	45.84	0.394	15.39		0.01	0.101		101.407		Olivine	0.022151	39.3208	0.004187	0.016938	0	44.7911	0.377092	15.6437	0.0156	0.020494	0.049686	100.262
Olivine	0.060239	40.5601	0.08913	0.022038	0	48.6022	0.291234	10.6029	0.000574	0.018517	0.116903	100.364		Olivine	0.032	40.18	0.012	0.046	0.01	46.64	0.402	13.9		0	0.067		101.289		Olivine	0.014665	38.7852	0.004043	0.016011	0	44.2437	0.388091	15.5643	0.005061	0.024076	0.033393	99.0785
Olivine	0.017637	41.2087	0.105507	0	0.002988	51.5726	0.197749	7.08841	0	0.019763	0.052878	100.266		Olivine	0.025	39.94	0.072	0.061	0	44.79	0.42	15.79		0	0.068		101.166		Olivine	0.01564	40.6382	0.013839	0.050715	0.004909	51.0941	0.233155	8.44202	0	0.017052	0.037163	100.547
Olivine	0.033207	40.4717	0.065796	0.007548	0.001356	48.7992	0.295636	10.7287	0.007635	0.017606	0.046608	100.475		Olivine	0.067	41.18	0	0.076	0.017	47.69	0.366	11.4		0	0.076		100.872		Olivine	0.002348	40.3568	0.007079	0.05195	0	50.514	0.222846	8.40649	0	0.010459	0.047952	99.6199
Olivine	0.031612	41.2554	0.081223	0.004973	0	51.8754	0.202079	7.21568	0.000173	0.015388	0.075629	100.758		Olivine	0.034	41.17	0	0.101	0.007	50.28	0.263	8.83		0	0.061		100.746		Olivine	0.022356	39.8911	0.009319	0.030463	0	48.5005	0.277194	10.7705	0.003291	0.022874	0.074078	99.6017
Olivine	0.016656	41.2707	0.117028	0	0.007288	51.7995	0.204762	7.14349	0.01359	0.014478	0.062305	100.65		Olivine	0.047	40.24	0	0.084	0	46.9	0.337	13.05		0	0.063		100.721		Olivine	0.013583	39.6676	0.026495	0.052707	0	48.7789	0.259016	10.9456	0.001445	0.023344	0.060339	99.829
Olivine	0.032125	40.7693	0.056113	0.009313	0.003486	48.7575	0.272126	10.7171	0.006199	0.022407	0.060861	100.707		Olivine	0.012	39.81	0	0.057	0.026	44.64	0.365	15.76		0	0.038		100.708		Olivine	0.014963	39.2269	0	0.046911	0	48.2445	0.290629	10.9349	0.022423	0.02085	0.066744	98.8688
Olivine	0.016972	40.6082	0.073159	0.011009	0	48.791	0.294313	10.4392	0	0.019444	0.078494	100.332		Olivine	0.024	40.06	0.018	0.093	0	45.52	0.416	14.49		0	0.072		100.693		Olivine	0.015347	39.4847	0.015465	0.023365	0	45.3561	0.35889	14.2571	0.02817	0.021199	0.06934	99.6297
Olivine	0.062394	41.4258	0.099749	0.016417	0.001494	51.7948	0.191909	7.05969	0	0.019539	0.064133	100.736		Olivine	0.036	39.88	0.049	0.046	0.022	46.12	0.368	14.03		0.007	0.06		100.618		Olivine	0.008903	39.4251	0.000539	0.0326	0	45.4072	0.350445	14.3822	0	0.01353	0.062443	99.683
Olivine	0.035122	39.7594	0.052186	0.007896	0	44.6967	0.421565	15.3272	0.030583	0.005451	0.062505	100.399		Olivine	0.037	40.11	0	0.051	0.034	46.97	0.323	12.93		0	0.058		100.513		Olivine	0.006616	39.2177	0.004747	0.032055	0	44.9303	0.355516	14.2528	0.014457	0.017812	0.055098	98.8871
Olivine	0.02697	39.5042	0.056483	0.008332	0.006898	44.5167	0.400627	15.2107	0.020648	0.01409	0.045138	99.8107		Olivine	0.052	39.91	0.054	0.067	0.018	47.18	0.336	12.83		0	0.047		100.494		Olivine	0.000796	38.3573	0.031533	0.010024	0.011443	40.6591	0.484962	19.7885	0	0.025053	0.080196	99.4489
Olivine	0.040149	41.14	0.095397	0	0.004673	51.4598	0.199148	7.19383	0	0.021821	0.080477	100.235		Olivine	0.017	40.07	0.013	0.014	0.011	46.6	0.305	13.39		0	0.034		100.454		Olivine	0.006357	38.5927	0.013995	0.014731	0	40.2392	0.458369	19.4894	0.017536	0.020134	0.043897	98.8963
Olivine	0.044549	40.4848	0.077131	0.017926	0	48.5502	0.304862	10.3602	0	0.019436	0.093876	99.9529		Olivine	0.022	39.5	0.112	0.022	0.027	44.67	0.427	15.62		0	0.036		100.436		Olivine	0.012338	41.0353	0.008495	0.066821	0	49.8362	0.243447	8.9133	0.010189	0.020004	0.061707	100.208
Olivine	0.019287	40.427	0.094515	0.003566	0.003477	48.2949	0.304667	10.1533	0.039576	0.018079	0.051985	99.4103		Olivine	0.032	40.61	0	0.058	0.01	50.37	0.203	8.99		0	0.043		100.316		Olivine	0.020301	40.2919	0	0.044316	0	49.2263	0.22823	9.10306	0.026855	0.021359	0.053759	99.0161
Olivine	0.027247	40.4393	0.116347	0	0	48.7597	0.265983	9.25397	0.030693	0.016265	0.085185	98.9947		Olivine	0.034	40.97	0	0.068	0.023	49.76	0.224	9.15		0	0.065		100.294		Olivine	0.003393	38.5879	0	0.021961	0.000809	48.7405	0.268709	11.4026	0.02062	0.026721	0.015393	99.0886
Olivine	0.013843	41.3469	0.113244	0	0.004123	51.3178	0.204309	7.41245	0	0.019524	0.0766	100.509		Olivine	0.039	39.78	0	0.01	0.017	45.35	0.33	14.57		0	0.045		100.141		Olivine	0.007577	38.437	0.00089	0.014544	0.000203	47.5825	0.243671	11.5197	0.029628	0.016755	0.023603	97.8761
Olivine	0.046913	40.1224	0.074208	0.005173	0.015367	48.6009	0.263214	9.71234	0.005859	0.01877	0.057274	98.9224		Olivine	0.024	40.36	0	0.045	0.008	46.83	0.327	12.5		0	0.017		100.111		Olivine	0.011761	39.0189	0.008573	0.017559	0.0081	41.3315	0.458417	18.7257	0	0.019139	0.075087	99.6747
Olivine	0.081149	40.582	0.062777	0.003525	0	48.8654	0.31311	11.298	0	0.018282	0.036313	101.261		Olivine	0.035	40.85	0.102	0.075	0	49.82	0.256	8.92		0	0.05		100.108		Olivine	0.012708	38.7993	0.0139	0	0	42.4726	0.460876	18.241	0	0.022756	0.055535	100.079
Olivine	0.019325	41.2824	0.106616	0.019083	0	51.7732	0.207564	7.37358	0	0.013318	0.064059	100.859		Olivine	0.097	39.84	0	0.049	0.036	45.1	0.414	14.44		0.009	0.088		100.073		Olivine	0.01867	40.44	0.001489	0.085599	0.002748	51.806	0.229229	8.45834	0.009557	0.017061	0.031203	101.1
Olivine	0.015256	41.1381	0.127233	0.002898	0.00544	51.4406	0.210972	7.48565	0	0.014931	0.078217	100.519		Olivine	0.044	40.71	0	0.064	0	50.03	0.279	8.89		0	0.034		100.051		Olivine	0.024172	38.8613	0.01315	0.072385	0.006488	50.4704	0.21071	8.45548	0	0.022512	0.031775	98.1684
Olivine	0.025979	41.1239	0.115505	0	0.008806	51.5754	0.205832	7.40887	0	0.012407	0.053767	100.531		Olivine	0.041	40.55	0	0.068	0	50.21	0.259	8.84		0	0.035		100.003		Olivine	0.010656	39.1975	0.010934	0.028215	0	41.4969	0.44264	19.2467	0	0.02897	0.06752	100.53
Olivine	0.017912	40.5078	0.090967	0	0	49.0712	0.291634	10.4349	0	0.011891	0.063953	100.49		Olivine	0.03	40.02	0.01	0	0.032	46.31	0.317	13.25		0	0.029		99.998		Olivine	0.016985	38.6813	0.004917	0.022049	0.002193	41.1461	0.471847	19.2131	0.010863	0.017953	0.066954	99.6543
Olivine	0.245043	40.396	0.09021	0.013265	0.014669	48.5679	0.247403	10.2145	0	0.02174	0.128278	99.939		Olivine	0.034	40.94	0.03	0.031	0.007	49.95	0.215	8.74		0.02	0.017		99.984		Olivine	0.010873	40.6997	0.01875	0.038207	0	45.057	0.402143	14.6991	0.043717	0.014223	0.069538	101.053
Olivine	0.034124	40.863	0.096464	0.011997	0	50.5474	0.260966	8.99278	0.005232	0.018795	0.04899	100.88		Olivine	0.04	39.71	0	0.044	0.01	44.81	0.35	14.85		0.01	0.066		99.89		Olivine	0.006205	39.8081	0.029851	0.036017	0.00021	44.385	0.38585	14.876	0	0.023895	0.049353	99.6005
Olivine	0.014751	39.9401	0.047108	0.024893	0	46.5796	0.375197	13.1751	0.030472	0.018225	0.081075	100.287		Olivine	0.029	40.76	0	0.084	0.021	49.81	0.265	8.87		0.01	0.038		99.887		Olivine	0.023561	40.5785	0	0.065771	0	51.1319	0.232778	8.54196	0.007583	0.015914	0.052493	100.65
Olivine	0.014516	39.6717	0.044694	0	0.004377	46.0796	0.362757	13.2335	0.00779	0.021414	0.078069	99.5184		Olivine	0.021	39.67	0.012	0.068	0	43.51	0.399	16.13		0.006	0.054		99.87		Olivine	0.043353	41.246	0.003088	0.049941	0	50.696	0.221527	8.35785	0.0365	0.015475	0.045783	100.716
Olivine	0.026353	40.4394	0.052192	0.019436	0	48.4296	0.31758	11.317	0.02566	0.015086	0.033818	100.676		Olivine	0.041	40.82	0	0.082	0	49.85	0.224	8.79		0	0.041		99.848		Olivine	0.01299	40.6081	0.002633	0.02682	0	47.0259	0.324026	12.5239	0	0.030967	0.063132	100.618
Olivine	0.027552	40.4321	0.053857	0.008814	0.002338	48.2171	0.301755	11.2477	0.007863	0.015084	0.056591	100.371		Olivine	0.018	39.73	0	0.062	0	43.9	0.42	15.59		0	0.111		99.831		Olivine	0.021362	40.6215	0.010955	0.074015	0	46.1973	0.314564	12.4068	0.009854	0.021456	0.043727	99.7215
Low-Ca Pyroxene	0.794421	55.7163	0.800137	0.107473	0.034566	29.0862	0.491452	13.0484	0.003993	0.012656	1.18401	101.28		Olivine	0.042	40.95	0.047	0.1	0.009	49.6	0.241	8.8		0	0.037		99.826		Olivine	0.010168	38.886	0.026189	0.083111	0	45.1061	0.368128	14.6242	0.023433	0.020955	0.053063	99.2013
Low-Ca Pyroxene	1.29427	55.6514	0.462993	0.105592	0.019094	28.646	0.500804	12.7913	0.001911	0.015376	1.46236	100.951		Olivine	0.027	40.15	0.033	0	0	46.83	0.328	12.42		0	0.015		99.803		Low-Ca Pyroxene	0.910941	55.4019	0.043472	0.783296	0.034537	29.1401	0.413367	12.6313	0.026027	0.021469	0.89129	100.298
Low-Ca Pyroxene	0.524973	51.9651	0.335753	0.299978	0.032929	16.9517	1.00619	27.2685	0.020182	0.019493	2.10794	100.533		Olivine	0.03	39.9	0.08	0.062	0	46.19	0.343	13.11		0	0.058		99.773		Low-Ca Pyroxene	1.34682	55.4757	0.166746	0.744051	0.049879	30.0878	0.345666	9.55985	0.02435	0.021263	1.74312	99.5652
Low-Ca Pyroxene	0.552798	51.7317	0.380067	0.377696	0.104866	16.3889	0.916645	25.5	0.017576	0.016504	3.93866	99.9254		Olivine	0.025	40.22	0	0.068	0.016	47.69	0.261	11.39		0	0.041		99.711		Low-Ca Pyroxene	1.43247	52.5581	0.149303	0.577597	0.068252	19.9314	0.765643	20.6559	0.004212	0.019867	4.03255	100.195
Low-Ca Pyroxene	0.480176	51.5032	0.344896	0.391327	0.017238	17.1183	1.12523	28.4384	0	0.019956	1.00137	100.44		Olivine	0.035	40.27	0.083	0.02	0.009	46.51	0.345	12.37		0.01	0.046		99.698		Low-Ca Pyroxene	1.39206	52.7013	0.134218	0.586691	0.066315	20.3232	0.77896	20.7309	0.008593	0.01548	3.85141	100.589
Low-Ca Pyroxene	0.485528	51.7294	0.339167	0.445886	0.040105	16.4917	1.0091	27.2432	0.012021	0.029885	2.20482	100.031		Olivine	0.04	40.07	0	0.008	0.034	45.77	0.279	13.34		0	0.064		99.605		Low-Ca Pyroxene	1.22053	51.1084	0.120054	0.746127	0.028183	20.345	0.730515	19.5176	0.015256	0.020294	4.77488	98.6268
Low-Ca Pyroxene	0.368932	51.7228	0.267194	0.394103	0.043294	16.6095	1.1024	28.4373	0	0.032201	1.18751	100.165		Olivine	0.033	39.49	0.027	0.077	0.01	44.57	0.333	14.96		0	0.075		99.575		Low-Ca Pyroxene	0.942283	53.2204	0.132306	0.585304	0.031241	22.0681	0.73083	20.3562	0	0.012084	1.81106	99.8898
Low-Ca Pyroxene	0.121938	52.0432	0.163129	0.336239	0.064908	19.2678	1.02455	24.0658	0.006114	0.012075	1.46415	98.5699		Olivine	0.024	39.81	0	0.01	0.021	46.14	0.366	13.14		0	0.045		99.556		Low-Ca Pyroxene	1.00722	53.9938	0.082328	0.769891	0.034396	26.7728	0.502676	14.7513	0	0.017792	1.53537	99.4676
Low-Ca Pyroxene	0.938555	54.0106	0.70692	0.137101	0.032422	24.7966	0.715809	16.7698	0	0.021626	2.01399	100.143		Olivine	0.027	39.89	0	0.071	0	45.89	0.332	13.2		0.014	0.084		99.508		Low-Ca Pyroxene	0.901313	55.4163	0.203758	0.621159	0.042772	26.8595	0.460387	11.0594	0	0.020757	5.15507	100.74
Low-Ca Pyroxene	1.04771	53.0369	0.770271	0.122187	0.05417	27.4453	0.508854	12.703	0.02476	0.02198	1.72107	97.4562		Olivine	0.023	40.68	0	0.012	0.008	49.58	0.249	8.7		0	0.05		99.302		Low-Ca Pyroxene	0.443107	49.6731	0.196498	0.187364	0.003836	13.0468	1.09313	32.8642	0	0.020972	1.93296	99.462
Low-Ca Pyroxene	0.886652	52.5413	0.828463	0.134806	0.045619	27.4519	0.472357	12.7037	0.008602	0.017597	1.44306	96.534		Olivine	0.042	39.42	0.026	0.025	0	43.63	0.431	15.64		0.013	0.058		99.285		Low-Ca Pyroxene	0.857315	52.8439	0.14298	0.427614	0.018959	21.6912	0.736569	21.4575	0.004034	0.020632	1.57032	99.771
Low-Ca Pyroxene	0.988557	51.3582	0.7928	0.120149	0.034518	27.4316	0.502547	12.6671	0	0.018743	1.50964	95.4238		Olivine	0.049	39.91	0.054	0.079	0.031	45.99	0.338	12.71		0.013	0.072		99.246		Low-Ca Pyroxene	0.796304	56.1532	0.044692	0.780382	0.010591	28.9469	0.412669	12.2521	0.017477	0.012954	0.595966	100.023
High-Ca Pyroxene	0.292947	54.0099	1.11047	0.008781	0.408159	21.1104	0.093331	2.34495	0	0.047064	17.2092	96.6352		Olivine	0.077	39.76	0.024	0.09	0.013	44.19	0.359	14.64		0	0.085		99.238		Low-Ca Pyroxene	0.796303	53.6516	0.229771	0.744003	0.031123	24.5946	0.604226	16.6863	0	0.013041	2.14249	99.4935
High-Ca Pyroxene	0.450909	52.5331	1.09574	0.016738	0.419317	20.2743	0.120365	4.47335	0.001552	0.074916	17.3341	96.7944		Olivine	0.039	40.64	0	0.087	0	49.18	0.225	8.91		0	0.071		99.152		Low-Ca Pyroxene	0.650281	52.3358	0.262469	0.320537	0.026959	18.7828	0.9166	24.8236	0	0.018195	2.18082	100.318
High-Ca Pyroxene	0.856227	53.3527	0.924751	0.108522	0.395184	18.4302	0.120218	2.01561	0	0.034652	20.9902	97.2283		Olivine	0.029	38.28	0	0.049	0.018	47.36	0.357	12.96		0	0.064		99.117		Low-Ca Pyroxene	0.778392	49.6936	0.408969	0.263528	0.062793	8.42317	1.05118	33.4152	0	0.015533	7.1363	101.249
High-Ca Pyroxene	1.44823	52.7009	1.59037	0.517228	0.724962	17.9368	0.208578	3.01747	0.036265	0.019923	18.9872	97.1879		Olivine	0.029	39.01	0.015	0.089	0	46.51	0.312	12.59		0	0.038		98.593		Low-Ca Pyroxene	0.907761	54.8819	0.147449	0.806649	0.029387	27.1722	0.489645	14.0167	0.024334	0.019779	1.68689	100.183
High-Ca Pyroxene	0.929803	53.6331	1.12266	0.196186	0.53996	18.2534	0.173146	2.58659	0.011405	0.013645	20.277	97.7369		Olivine	0.046	39.5	0	0.01	0	45.58	0.304	12.93		0	0.053		98.423		Low-Ca Pyroxene	0.712141	54.1615	0.128323	0.528056	0.018659	25.6782	0.519621	15.5516	0	0.023783	1.99869	99.3206
Chromite	4.1337	0.015793	64.515	0.354087	0	6.52258	0.747042	21.891	0	0.0187496	0	98.198		Olivine	0.022	40.87	0.068	0	0.029	47.91	0.217	8.93		0	0.028		98.074		Low-Ca Pyroxene	0.786128	53.9262	0.182685	0.610519	0.023292	25.5732	0.498665	15.4658	0	0.023552	2.24949	99.3395
Chromite	16.583	0	54.9762	0.053147	0	12.7752	0.46608	14.5747	0	0.0283925	0.003146	99.4599		Olivine	0.289	40.24	0	0.096	0.071	42.08	0.41	14.45		0.026	0.37		98.032		Low-Ca Pyroxene	0.645072	53.8957	0.126559	0.629446	0.01257	25.4207	0.530538	15.9538	0	0.019982	1.67452	98.9089
Chromite	17.6281	0	54.0502	0.091409	0	12.8925	0.467198	14.2758	0.026109	0.0284491	0.005777	99.4655		Low-Ca Pyroxene	0.364755	51.7205	0.121531	0.16319	0.01521	16.4518	0.913631	27.0783	0.024069	0.018902	1.92109	0.056547	98.8495		Low-Ca Pyroxene	1.2881	54.1376	0.09395	0.918168	0.025788	31.3781	0.372883	9.24845	0.043139	0.020412	1.03403	98.5606
Chromite	18.902	0	53.0159	0.13124	0	13.9833	0.449827	13.1411	0	0.0296175	0.000529	99.6535		Low-Ca Pyroxene	1.0676	54.0966	0.138604	0.64412	0.007675	26.1601	0.493806	14.8743	0	0.024068	1.50636	0.017972	99.0312		Low-Ca Pyroxene	1.21905	55.499	0.084151	0.928241	0.018548	31.2437	0.376188	9.23334	0.001214	0.020639	1.03897	99.663
Chromite	14.9752	0	56.5239	0.10037	0	12.7622	0.48592	14.6464	0	0.0374041	0.00209	99.5335		Low-Ca Pyroxene	0.556468	53.0732	0.180265	0.477313	0.008007	20.2965	0.784019	22.6879	0.006336	0.016307	1.6558	0.057892	99.8		Low-Ca Pyroxene	1.26183	55.3883	0.102193	0.897563	0.033802	30.9476	0.378874	9.18005	0	0.019968	0.973869	99.184
Chromite	8.61446	0.041859	61.9597	0.135955	0	9.49999	0.582575	17.8163	0	0.0300175	0.01901	98.6999		Low-Ca Pyroxene	0.621665	49.5098	0.507147	0.239019	0.015063	12.6945	0.987858	31.3452	0.007236	0.024463	3.67441	0.034609	99.661		Low-Ca Pyroxene	0.935801	54.7197	0.138616	0.81086	0.007571	27.1503	0.48697	14.2216	0.001035	0.028101	1.48856	99.9891
Chromite	3.24169	0.045292	64.5629	0.041567		8.09113	0.641793	19.1763	0		0.034596	95.8353		Low-Ca Pyroxene	0.709479	57.6344	0.038044	0.831602	0.016704	28.9394	0.416683	11.5584	0.034413	0.021874	0.687558	0.013998	100.903		Low-Ca Pyroxene	0.917023	54.2653	0.141534	0.827335	0.022335	26.6326	0.474957	14.166	0	0.011921	1.62435	99.0834
Chromite	3.37426	0	65.0829	0.056229		8.16672	0.715909	19.2004	0		0.054368	96.6508		Low-Ca Pyroxene	0.628563	55.7	0.231067	0.34692	0	24.6836	0.693671	17.0478	0.001316	0.028472	1.21888	0	100.58		Low-Ca Pyroxene	0.784193	54.6203	0.047119	0.810971	0.00609	30.3851	0.414028	11.4705	0	0.019695	0.545501	99.1035
Chromite	3.46793	0.181561	63.5051	0.009719		7.40904	0.725782	19.7818	0		0.142953	95.2239		Low-Ca Pyroxene	1.14156	56.5576	0.120976	0.765866	0.019078	26.6051	0.486516	13.7245	0.012342	0.01657	1.43556	0.037263	100.923		Low-Ca Pyroxene	0.84873	54.7535	0.031592	0.836639	0.014074	29.7286	0.385818	11.4397	0	0.020133	0.569415	98.6282
Chromite	4.01501	0.030273	64.9171	0.381021		6.35734	0.753093	21.6227	0.024922		0.026388	98.1278		Low-Ca Pyroxene	0.395014	54.2621	0.20232	0.215121	0.015223	20.6241	0.797656	22.1763	0.00587	0.029413	1.07662	0.010746	99.8105		Low-Ca Pyroxene	0.741402	52.1603	0.180528	0.384353	0.024312	19.7473	0.827706	22.7697	0	0.021458	2.76727	99.6243
Chromite	6.99348	0.024403	62.6105	0.196009		8.06013	0.638863	19.7116	0.078139		0.021563	98.3347		Low-Ca Pyroxene	0.925854	55.9531	0.051223	0.731124	0.009515	25.259	0.526005	15.9673	0	0.016549	1.0864	0.021692	100.548		Low-Ca Pyroxene	1.20434	56.7487	0.219573	0.914743	0.04053	31.8931	0.317819	8.19761	0.026186	0.011713	1.69494	101.269
Chromite	9.38678	0.048827	60.8239	0.163016		10.5229	0.543625	16.2554	0		0.026979	97.7714		Low-Ca Pyroxene	0.884017	57.6413	0.048253	0.830438	0.026549	28.8754	0.422474	11.6789	0.01418	0.022626	0.80107	0.03277	101.278		Low-Ca Pyroxene	0.759903	51.682	0.1446	0.317427	0.047821	16.026	0.826399	24.8807	0	0.01655	4.78177	99.4832
Chromite	15.8683	0.010897	55.6788	0.081435		12.5769	0.477801	14.4769	0		0.010222	99.1813		Low-Ca Pyroxene	0.895042	57.441	0.052656	0.902362	0.023119	28.9309	0.367607	11.3773	0.004732	0.020594	0.855436	0.025001	100.896		Low-Ca Pyroxene	1.0198	55.0262	0.072841	0.813694	0.013682	26.8889	0.45394	14.2158	0.010932	0.019002	1.13994	99.6747
Chromite	14.6089	0.018392	56.8907	0.093097		11.9009	0.518801	14.7952	0		0.022733	98.8487		Low-Ca Pyroxene	0.820797	57.518	0.056888	0.780321	0.024967	28.519	0.369566	11.0356	0	0.015567	0.854576	0.029698	100.025		Low-Ca Pyroxene	0.854157	54.2574	0.172213	0.661881	0.023672	26.4909	0.536629	15.1	0.023329	0.019691	1.87034	100.01
Chromite	15.3287	0	55.96	0.116532		11.9657	0.524435	14.7488	0		0.015853	98.66		Low-Ca Pyroxene	1.19702	56.1055	0.182665	0.748273	0.032368	25.9977	0.482933	14.19	0.007425	0.015925	1.4751	0.07004	100.505		Low-Ca Pyroxene	0.324882	58.0526	0.033779	0.537081	0.020464	36.6394	0.205562	5.38834	0.004306	0.012378	0.335706	101.554
Chromite	8.13034	0.220735	61.4311	0.155976		9.62403	0.587903	17.5922	0.0565		0.007148	97.8059		Low-Ca Pyroxene	0.822434	55.7241	0.15204	0.582597	0.049877	24.7284	0.548812	15.4766	0.021733	0.008844	2.07308	0.006733	100.195		Low-Ca Pyroxene	0.887664	51.8788	0.169351	0.349849	0.032509	18.0276	0.730775	22.9578	0	0.016238	4.47462	99.5252
Chromite	4.44414	0.03867	63.1869	0.411038		5.37958	0.879004	23.2086	0.034301		0.026162	97.6084		Low-Ca Pyroxene	1.12872	53.1084	0.190893	0.41555	0.009574	18.4422	0.839443	23.9017	0.022537	0.014141	1.17394	0	99.2471		Low-Ca Pyroxene	2.54868	51.4992	0.173966	0.721908	0.030293	21.5265	0.680281	21.0875	0	0.020233	1.59517	99.8837
Chromite	8.28204	0.067079	60.5767	0.289887		8.95538	0.688348	18.4154	0.00473		0.006807	97.2864		Low-Ca Pyroxene	0.853	55.91	0.063	0.704	0.046	30.4	0.458	11.89		0	0.955		101.279		High-Ca Pyroxene	0.933952	49.158	0.321291	0.440332	0.060588	8.82668	0.948701	29.1458	0	0.023097	9.78004	99.6385
Chromite	14.9505	0.147797	53.287	0.117386		11.8741	0.521088	16.9376	0.00115		0.02466	97.8613		Low-Ca Pyroxene	1.35	54.65	0.181	0.84	0.053	27.05	0.527	13.03		0	2.19		99.871		High-Ca Pyroxene	0.933952	49.158	0.321291	0.440332	0.060588	8.82668	0.948701	29.1458	0	0.023097	9.78004	99.6385
Chromite	5.35573	0.042227	62.2556	0.560182		6.05257	0.772447	22.4941	0		0.034065	97.5669		Low-Ca Pyroxene	0.727	54.76	0.095	0.747	0.018	28.55	0.435	13.64		0	0.755		99.727		High-Ca Pyroxene	1.64499	49.8208	0.872734	0.542777	0.192054	9.28529	0.639009	18.6622	0.005763	0.013356	16.8055	98.4845
Chromite	6.60733	0.02233	62.0672	0.767302		7.30718	0.708071	20.6907	0		0.146326	98.3164		Low-Ca Pyroxene	0.647	53.44	0.118	0.452	0.038	23.85	0.682	18.38		0.009	1.63		99.246		Chromite	9.28676	0.107356	0.700553	54.2112	0.002216	5.07813	0.710767	27.4165	0.015905	0.018378	0.03045	97.5782
Chromite	5.17952	0.052942	63.3075	0.53109		6.75491	0.705559	20.9629	0		0.246088	97.7405		Low-Ca Pyroxene	1.367	52.94	0.619	0.761	0.296	16.67	0.309	5.38		0.014	20.9		99.256		Chromite	8.15098	0.042831	1.30353	55.4361	0.011287	3.0342	0.646617	29.1003	0	0.022854	0.032108	97.7808
Chromite	9.02711	0.029279	58.6233	1.20561		8.60494	0.686115	19.7305	0		0.011031	97.9179		High-Ca Pyroxene	0.7972	49.2312	1.14525	0.100507	0.082437	1.98208	0.723381	27.9681	0	0.022336	18.083	0.022817	100.158		Chromite	0.336898	0.070959	0.05134	67.5112	0.000327	5.59163	0.685704	23.2627	0	0.017459	0.002081	97.5303
Chromite	10.9952	0.020299	59.1974	0.276641		10.0194	0.575523	17.0535	0.023254		0.03657	98.1978		High-Ca Pyroxene	1.774	51.19	0.318	1.126	0.234	14.56	0.382	7.89		0	20.53		98.004		Chromite	1.11983	0.015833	0.54275	65.9528	0.010831	4.5404	0.801299	24.7965	0.000964	0.02075	0.008658	97.8106
	Al2O3	SiO2	P2O5	Cl	Na2O	MgO	F	FeO		K2O	CaO	TOTAL		Chromite	1.1496	0.333918	0.011568	68.3463	0.001304	5.65313	0.759585	21.9259	0.036102	0.025377	0.028556	0.02177	98.2931		Chromite	12.5133	0.051498	0.72991	54.0928	0	6.53408	0.656911	23.7182	0	0.026691	0.054689	98.3781
Plagioclase	26.8312	58.1099	0.035097	0.006739	6.39091		0.031417			0.234977	8.41017	100.162		Chromite	12.1806	0.036034	0.619823	54.1764	0.033537	4.77071	0.681708	25.8187	0	0.026854	0.0562	0.031529	98.4321		Chromite	11.9558	0.017599	1.0832	53.1678	0.011844	5.05888	0.748223	26.0915	0	0.015082	0.026293	98.1762
Plagioclase	27.2412	55.7122	0.014387	0.004756	6.09398		0			0.304982	9.54934	99.1449		Chromite	24.7924	0.028983	0.105483	46.4868	0.021826	14.1877	0.402784	13.8571	0	0.027496	0.029742	0.003471	99.9438		Plagioclase	34.0602	45.94	0	0.001108	1.35537	0.349215	0.038126	0.851915	0.016359	0.022943	17.6774	100.313
Plagioclase	28.1878	55.2571	0.034924	0.010208	5.63925		0.029816			0.322064	9.56843	99.3265		Chromite	0.011942	0.109684	0.028693	70.8954	0.031954	6.38979	0.941596	21.0057	0	0.032555	0.018693	0.036765	99.5028		Plagioclase	33.3933	49.4111	0.031091	0.029935	2.71977	0.079144	0.007037	0.646629	0.042976	0.019568	15.7261	102.107
Plagioclase	22.967	63.552	0	0.001413	9.29425		0.066124			0.443672	3.98845	100.508		Chromite	17.9605	0.062043	1.07514	46.7051	0	5.80775	0.648232	25.874	0	0.026523	0.023093	0.046241	98.2286		Plagioclase	32.0413	49.4268	0.045122	0	3.11526	0.108033	0.01779	0.440798	0.009938	0.054818	14.885	100.145
K-Feldspar	17.8133	69.5848	0.051571	0.035146	4.06026		0.005283			9.1294	0.497738	101.387		Chromite	15.8876	0.021519	1.51334	50.3376	0.014378	8.16655	0.594544	22.211	0.033857	0.033947	0	0.012692	98.827		Plagioclase	30.1418	52.0101	0.058738	0.014542	4.39436	0.20488	0.014825	0.457425	0.008257	0.069372	12.983	100.357
K-Feldspar	18.1584	67.9493	0.014424	0.052898	4.49091		0.05466			10.0123	0.466782	101.37		Chromite	15.6244	0.243712	0.117366	49.8626	0	4.58247	0.673066	26.4738	0	0.030712	0.031402	0	97.6395		Plagioclase	29.543	52.6768	0.022056	0	4.14844	0.026047	0.001112	0.394904	0.01728	0.180954	12.8892	99.8998
K-Feldspar	18.748	67.1772	0.035083	0.0248	5.27369		0			8.98204	0.481147	100.881		Chromite	1.17127	0.06877	0.020785	69.4596	0.011092	5.63006	0.763905	22.0986	0.029329	0.026142	0.015905	0.004349	99.2998		Plagioclase	33.5324	46.2139	0.016292	0	1.75588	0.025868	0	0.092378	0	0.047667	17.4118	99.0962
K-Feldspar	15.2788	68.9734	0.006171	0.182894	2.54102		0.021421			10.6092	0.427663	98.2141		Chromite	10.325	0.340073	1.47596	53.3308	0.018473	3.71273	0.749768	27.9402	0	0.027581	0.038599	0.056574	98.0158		Plagioclase	33.622	46.9297	0.026424	0.001167	2.05087	0.010393	0.022635	0.232232	0.017212	0.039742	16.9353	99.8877
K-Feldspar	17.6678	65.6994	0.028703	0.154113	3.07216		0.005335			11.3197	0.390497	98.4839		Chromite	24.4681	0.0100519	0.116863	46.0859	0.008161	13.9506	0.401	13.645	0	0.025465	0.010399	0.049326	98.7709		Plagioclase	31.586	49.8875	0.038227	0	3.56317	0.011701	0.000743	0.282489	0	0.046918	14.5469	99.9636
K-Feldspar	16.3212	72.9399	0.065928	0.011889	2.7399		0.010697			10.7275	0.460577	103.442		Chromite	16	0.584	1.478	49.06	0.022	8.95	0.561	22.4		0.016	0.036		99.107		Plagioclase	32.9941	47.1838	0.017957	0.002906	1.91632	0.110342	0	0.449498	0.001629	0.030114	17.0412	99.7479
K-Feldspar	15.0594	66.9114			5.72652					8.88117	0.52392	97.3193		Chromite	0.01	0.068	0.106	70.86	0.043	6.82	0.989	21.6		0	0		100.496		Plagioclase	31.0843	50.1459	0.021637	0.011062	3.25473	0.060953	0.021152	0.55847	0.03486	0.090175	14.7566	100.04
K-Feldspar	14.2404	71.5034			4.63691					7.30559	0.739719	98.6235		Chromite	1.841	0.381	0	64.43	0	3.36	0.858	27.11		0	0.033		98.013		Plagioclase	33.4441	47.3773	0.01236	0.005498	2.20655	0.037553	0.014498	0.202928	0	0.045517	16.5768	99.9231
Merrillite	0.010401	0.063884	44.9494	0.000525	2.51366	3.59009	0.503727	0.261249		0.061029	46.0616	98.0155		Plagioclase	30.18	52.29	0.048	0	3.94	0.092	0.007	0.5		0.19	13.09		100.337		Plagioclase	33.2181	47.9269	0.008853	0.013363	2.5031	0.054021	0	0.336607	0	0.045613	16.3443	100.451
Merrillite	0.020221	0.052244	46.4225	0.004599	2.52583	3.57125	0.522702	0.265046		0.075852	46.2618	99.722		Plagioclase	32.65	49.1	0	0	2.95	0	0	0.454		0.06	14.96		100.174
Merrillite	0.005621	0.055986	44.8476	0.003012	2.57476	3.55524	0.504003	0.287122		0.073013	46.9683	98.8746		Plagioclase	32.07	49.26	0	0.014	3.02	0.052	0.051	0.331		0.081	15.13		100.009
Merrillite	0	0.047269	44.9978	0	2.41003	3.62137	0.579295	0.253269		0.072578	46.0476	98.0292		Plagioclase	32.14	49.32	0.032	0.022	2.95	0.013	0.045	0.343		0.071	14.85		99.786
	Al	Si	Cr	Ti	Na	MgO	Mn	Fe	Ni	K	Ca	TOTAL
Metal Traverse	0	0.005532	0	0	0	0	0.00651	91.7182	7.0529	0.035504	0	98.8186
Metal Traverse	0	0.014585	0	0	0	0	0.007233	91.561	6.93657	0.039724	0.000355	98.5595
Metal Traverse	0	0.013883	0	0	0	0	0	91.7166	7.03115	0.027046	0	98.7887
Metal Traverse	0	0.013827	0	0	0	0	0	91.6355	6.95091	0.028736	0	98.629
Metal Traverse	0	0.000223	0	0	0	0	0.011572	91.6341	7.07298	0.017325	0.01517	98.7514
Metal Traverse	0	0.010403	0	0	0	0	0	91.3125	6.90823	0.025353	0	98.2565
Metal Traverse	0	0	0	0	0	0	0	91.3987	7.02066	0.017747	0.004236	98.4413
Metal Traverse	0	0.011584	0	0	0.006854	0	0	91.6922	7.02536	0.02282	0	98.7588
Metal Traverse	0	0.002991	0	0	0.011836	0	0	92.5404	7.03725	0.04691	0.003529	99.6429
Metal Traverse	0.001482	0.008187	0	0	0	0	0	91.5798	7.15987	0.023667	0	98.773
Metal Traverse	0	0	0	0	0	0	0	91.558	7.08476	0.030849	0.017638	98.6912
Metal Traverse	0	0.014549	0	0	0	0	0.011211	91.5354	7.00581	0.022397	0	98.5894
Metal Traverse	0.005504	0.007047	0	0	0	0	0	91.5249	7.06894	0.013098	0.001764	98.6213
Metal Traverse	0	0.00723	0	0	0	0	0	91.757	7.14128	0.04142	0	98.9469
Metal Traverse	0	0.008926	0	0	0.019448	0	0	89.2026	10.1538	0.016941	0	99.4017
Metal Traverse	0	0	0	0	0	0	0	81.7878	17.6853	0.031936	0.016016	99.5211
Metal Traverse	0	0.008506	0	0	0	0	0.011873	84.6325	14.8428	0.04335	0	99.539
Metal Traverse	0	0	0	0	0	0	0	81.6766	17.481	0.012345	0	99.1699
Metal Traverse	0	0.007049	0	0	0.005074	0	0.004678	84.9425	14.6106	0.023793	0	99.5937
Metal Traverse	0	0.007548	0	0	0	0	0.002509	79.6258	19.6391	0.037098	0	99.3121
Metal Traverse	0	0.013735	0	0	0	0	0.004302	79.9363	19.3491	0.01705	0.002852	99.3233
Metal Traverse	0	0.005325	0	0	0	0	0	70.9188	27.9649	0.030021	0.013277	98.9323
Metal Traverse	0	0	0	0	0	0	0	91.6815	7.14586	0.028318	0	98.8557
Metal Traverse	0	0.013858	0	0	0	0	0.010487	92.158	7.05931	0.01352	0.007408	99.2626
	Co		Cr	Ti				Fe	Ni			TOTAL
Metal	1.22956		1e-06	0.002913				93.591	7.00044			101.824
Metal	1.16058		0	0				91.5631	7.11985			99.8435
Metal	0.665108		0.007979	0.002251				78.3491	20.7828			99.8072
Metal	1.14778		0	0				91.0052	7.17685			99.3298
Metal	1.197		0	0				92.9363	7.06309			101.196
Metal	1.10463		0	0.000861				92.8753	6.9085			100.889
Metal	1.11648		0.000677	0.004197				92.5044	7.18862			100.814
Metal	0.461466		0.009217	0				72.0751	25.9965			98.5423
Metal	0.392754		0.009006	0.011429				71.9849	25.4217			97.8198
Metal	0.42195		0.000827	0				70.4405	28.949			99.8123
Metal	0.372762		0.011953	0.002228				68.9017	29.2783			98.5669
Metal	0.369906		0.009512	0.002005				70.6095	29.1755			100.166
Metal	1.07667		0.23387	0				91.1301	6.98383			99.4245
	16.6609	68.8423	0.0336467	0.0769567	4.06767	#DIV/0!	0.0162327	#DIV/0!	#DIV/0!	9.62086	0.498505
	1.66431	2.43828	0.0224245	0.0727419	1.18286	#DIV/0!	0.0201811	#DIV/0!	#DIV/0!	1.29824	0.105736

## Sheet: S5 Isotopic Data
	Mass (mg)	δ17O'	δ18O'	Δ17O'			ε53Cr	2SE	ε54Cr	2SE
NWA 12217	1.7	1.793	3.723	-0.172744		NWA 12217	0.15	0.03	-0.68	0.08
NWA 12217	2.6	1.884	3.869	-0.158832		NWA 12319	0.36	0.03	-0.65	0.06
NWA 12217	1.3	1.796	3.66	-0.13648		NWA 12562	0.22	0.05	-0.7	0.07
NWA 12217	2.1	1.63866	3.47496	-0.19612
NWA 12217	1.7	1.69756	3.55766	-0.180888
NWA 12217	1.6	1.66062	3.52578	-0.20099
NWA 12217	1.2	1.6726	3.55169	-0.202689
Weighted Average		1.74364	3.63895	-0.177723
NWA 12319		1.681	3.613	-0.226664
NWA 12562	2.4	1.609	3.477	-0.226856
NWA 12562	2.6	1.788	3.795	-0.21576
NWA 12562	3	1.619	3.492	-0.224776
NWA 12562	1	1.61569	3.49588	-0.230132
NWA 12562	1.5	1.68558	3.61346	-0.22233
NWA 12562	1.1	1.62867	3.52079	-0.230307
NWA 12562	1.1	1.78341	3.77785	-0.211299
Weighted Average		1.67439	3.5931	-0.222768
